# Supplementary material for: Acai Berry Extracts Can Mitigate the L-Glutamate-Induced Neurotoxicity Mediated by N-Methyl-D-Aspartate Receptors
Source: Brain Sci. 2025 Oct 1;15(10):1073. doi: 10.3390/brainsci15101073 (PMC12564672; doi:10.3390/brainsci15101073)
Supplement: Supplementary file 1 [file brainsci-15-01073-s001.zip]

Archive with 1 entries (1 files):
- brainsci-3815298-supplementary.pdf
